# Supplementary material for: Rolling away: a novel context-dependent escape behaviour discovered in ants
Source: Sci Rep. 2020 Mar 2;10:3784. doi: 10.1038/s41598-020-59954-9 (PMC7051971; doi:10.1038/s41598-020-59954-9)
Supplement: Supplementary file 1 — Supplementary information. [file 41598_2020_59954_MOESM1_ESM.xls]

## Sheet: Reaction mechanical disturbance
Reactions to mechanical disturbance on horizontal plane
	stimulus
	slight vibration		n. ants
		freezing	38
		walking	19
		curling	3
	strong vibration		n. ants
		freezing	1
		walking	2
		curling	57
	slight tapping		n. ants
		freezing	53
		walking	7
		curling	0
	strong tapping		n. ants
		freezing	0
		walking	3
		curling	57

## Sheet: probability of rolling(log-reg)
DATA FOR LOGISTIC REGRESSION MODEL
	STIMULUS	rubbing
		angle °	rolling ants/TOTAL
		0	0/60
		5	0/60
		10	0/60
		15	9/60
		20	46/60
		25	60/60
		30	60/60
		35	60/60
		40	60/60
		45	60/60
		90	60/60
	STIMULUS	tapping
		angle °	rolling ants/TOTAL
		0	0/60
		5	0/60
		10	0/60
		15	5/60
		20	40/60
		25	60/60
		30	60/60
		35	60/60
		40	60/60
		45	60/60
		90	60/60

## Sheet:  phases of body curling
	video n.	reaction time (ms)	"closing" time (ms)	Latency to roll (total time) (ms)
	1	175	1000	1175
	2	80	560	640
	3	67	317	384
	4	233	450	683
	5	83	250	333
	6	167	284	451
	7	100	250	350
	8	125	292	417
	9	167	333	500
	10	83	250	333

## Sheet: linear speed (rolling)
video n.	distance cm	ms (milliseconds)	sec	linear speed (cm/sec)
2131	18	600	0.6	30
2138	18.2	440	0.44	41
2132	15.5	400	0.4	38.75
2130	19	480	0.48	39
2128	17.5	520	0.52	33
2125	17.4	275	0.27	64
2124	13.5	360	0.36	37.5
2123	18	400	0.4	45
2122	17.5	480	0.48	36.45
2116	16.8	440	0.44	38.18
2114	15.5	440	0.44	35.22
2112	17.5	420	0.42	41.66
2111	16	480	0.48	33.33
2103	18.6	440	0.44	42.27
2102	17.5	400	0.4	43.75
2099	15.4	400	0.4	38.5
2095	18	480	0.48	37.5
2092	18	440	0.44	40.9
2090	18	460	0.46	39.13
2087	18	450	0.45	40

## Sheet: walking speed
walking speed before rolling
video n.	distance (cm)	ms (milliseconds)	sec	linear speed (cm/sec)
2131	1	2240	2.24	0.446429
2132	1.5	3720	3.72	0.403226
2128	1.2	3040	3.04	0.394737
2123	1	2560	2.56	0.390625
2122	1.5	3080	3.08	0.487013
2114	0.7	1960	1.96	0.357143
2112	1.2	2320	2.32	0.517241
2111	1.2	2560	2.56	0.46875
2102	1.3	3080	3.08	0.422078
2099	1	1560	1.56	0.641026
2095	1.7	2480	2.48	0.685484
2087	1.8	3760	3.76	0.478723

## Sheet: duration ball-like position
	ants	stimulus	time ball like position (sec)	leg:
	1	1	5.58	1=tapping
	2	1	3.36	2=vertical drop
	3	1	6.9	3=active rolling
	4	1	6.83
	5	1	4.39
	6	1	5.52
	7	1	6.29
	8	1	4.73
	9	1	4.62
	10	1	6.94
	11	1	5.66
	12	1	6.51
	13	1	5.65
	14	1	5.43
	15	1	4.34
	16	1	4.64
	17	1	5.97
	18	1	5.18
	19	1	4.4
	20	1	7.22
	21	1	6.06
	22	1	5.62
	23	1	4.77
	24	1	4.43
	25	1	5.63
	26	1	5.71
	27	1	4.61
	28	1	4.77
	29	1	7.03
	30	1	6.07
	31	1	5.63
	32	1	5.23
	33	1	5.27
	34	1	5.57
	35	1	6.81
	36	1	7.06
	37	1	3.94
	38	1	6
	39	1	8.04
	40	1	3.97
	41	1	2.52
	42	1	5.71
	43	1	4.98
	44	1	4.27
	45	1	5.84
	46	1	6.5
	47	1	5.75
	48	1	4.42
	49	1	5.54
	50	1	4.47
	51	1	5.17
	52	1	3.97
	53	1	6.06
	54	1	6.43
	55	1	5.01
	56	1	6.87
	57	1	6
	58	1	5.25
	59	1	6.05
	60	1	6.11
	61	2	8.83
	62	2	12
	63	2	15.22
	64	2	14.92
	65	2	12.39
	66	2	19.5
	67	2	17.03
	68	2	21.6
	69	2	11.51
	70	2	12.21
	71	2	12.76
	72	2	18.27
	73	2	13.23
	74	2	16.17
	75	2	17.23
	76	2	10.45
	77	2	10.08
	78	2	9.29
	79	2	26.88
	80	2	14.72
	81	2	17.62
	82	2	14.28
	83	2	16.45
	84	2	13.97
	85	2	12.68
	86	2	16.24
	87	2	15.07
	88	2	15.22
	89	2	16.03
	90	2	25.04
	91	2	17.56
	92	2	13.86
	93	2	12.57
	94	2	13.03
	95	2	14.22
	96	2	20.03
	97	2	13.44
	98	2	11.78
	99	2	19.46
	100	2	10.78
	101	2	14.39
	102	2	9.31
	103	2	12.01
	104	2	13
	105	2	11.37
	106	2	13.63
	107	2	12.21
	108	2	13.55
	109	2	13.78
	110	2	15.58
	111	2	20.52
	112	2	14.59
	113	2	13.58
	114	2	11.83
	115	2	14.75
	116	2	9.31
	117	2	10.26
	118	2	15.06
	119	2	17.03
	120	2	16.74
	121	3	2
	122	3	2.27
	123	3	3.37
	124	3	2.23
	125	3	3.01
	126	3	2.69
	127	3	1.95
	128	3	1.72
	129	3	1.92
	130	3	3.2
	131	3	2.8
	132	3	2.92
	133	3	1.64
	134	3	3.37
	135	3	2.17
	136	3	2.04
	137	3	3.11
	138	3	1.61
	139	3	1.74
	140	3	1.51
	141	3	1.37
	142	3	1.21
	143	3	3.58
	144	3	2.86
	145	3	1.64
	146	3	3.47
	147	3	3.43
	148	3	1.9
	149	3	3
	150	3	2.21
	151	3	2.84
	152	3	3.05
	153	3	3.37
	154	3	2.2
	155	3	2.24
	156	3	2.97
	157	3	3.06
	158	3	3.5
	159	3	4.23
	160	3	4.09
	161	3	3.97
	162	3	3.74
	163	3	2.63
	164	3	2.74
	165	3	3.76
	166	3	3.85
	167	3	3.54
	168	3	1.92
	168	3	1.57
	170	3	4.01
	171	3	2.55
	172	3	2.47
	173	3	3.88
	174	3	3.61
	175	3	2.21
	176	3	2.33
	177	3	2
	178	3	4.11
	179	3	2.25
	180	3	3

## Sheet: rolling on natural substrate
	ants	natural substrate	cm			leg:
	1	1	10			1=stones
	2	1	12			2=leaves
	3	1	15			3=earth
	4	1	17
	5	1	17
	6	1	17
	7	1	15
	8	1	15
	9	1	16
	10	1	16
	11	1	16
	12	1	16
	13	1	16
	14	1	16
	15	1	17
	16	1	17
	17	1	17
	18	1	17
	19	1	17
	20	1	17
	21	1	17
	22	1	17
	23	1	17
	24	1	17
	25	1	17
	26	1	17
	27	1	17
	28	1	17
	29	1	17
	30	1	17
	31	1	17
	32	1	17
	33	1	17
	34	1	8
	35	1	10
	36	1	11
	37	1	9
	38	1	8
	39	1	15
	40	1	17
	41	1	17
	42	1	17
	43	1	17
	44	1	17
	45	1	17
	46	1	17
	47	1	17
	48	1	17
	49	1	17
	50	1	17
	51	1	17
	52	1	17
	53	1	17
	54	1	17
	55	1	17
	56	1	17
	57	1	17
	58	1	17
	59	1	17
	60	1	17
	61	2	13
	62	2	11
	63	2	12
	64	2	13
	65	2	14
	66	2	16
	67	2	7
	68	2	8
	69	2	8
	70	2	9
	71	2	7
	72	2	10
	73	2	10
	74	2	6
	75	2	6
	76	2	13
	77	2	13
	78	2	12
	79	2	8
	80	2	8
	81	2	8
	82	2	7
	83	2	7
	84	2	7
	85	2	5
	86	2	5
	87	2	5
	88	2	5
	89	2	5
	90	2	5
	91	2	8
	92	2	8
	93	2	8
	94	2	8
	95	2	8
	96	2	8
	97	2	11
	98	2	12
	99	2	12
	100	2	10
	101	2	10
	102	2	10
	103	2	10
	104	2	7
	105	2	7
	106	2	7
	107	2	7
	108	2	7
	109	2	7
	110	2	7
	111	2	7
	112	2	7
	113	2	6
	114	2	6
	115	2	6
	116	2	6
	117	2	8
	118	2	8
	119	2	8
	120	2	8
	121	3	4
	122	3	4
	123	3	3
	124	3	3
	125	3	3
	126	3	3
	127	3	2
	128	3	2
	129	3	2
	130	3	4
	131	3	5
	132	3	4
	133	3	4
	134	3	4
	135	3	4
	136	3	6
	137	3	5
	138	3	1
	139	3	1
	140	3	1
	141	3	1
	142	3	1
	143	3	1
	144	3	1
	145	3	1
	146	3	1
	147	3	1
	148	3	1
	149	3	1
	150	3	1
	151	3	3
	152	3	3
	153	3	3
	154	3	2
	155	3	2
	156	3	3
	157	3	3
	158	3	3
	159	3	1
	160	3	1
	161	3	1
	162	3	1
	163	3	1
	164	3	1
	165	3	1
	166	3	1
	167	3	1
	168	3	1
	168	3	1
	170	3	5
	171	3	5
	172	3	5
	173	3	5
	174	3	5
	175	3	5
	176	3	5
	177	3	2
	178	3	2
	179	3	3
	180	3	3

## Sheet: reactions to aggression
			Myrmicina ants curled into a ball	not curled
		horizontal plane	3	27
		inclined plane	30	0
		Defensive effectiveness of rolling on inclined plane
			n° Myrmecina ant disentangled from the attack	not disentangled
		inclined plane	23	7
			n° Myrmecina ants injured/dead	not-injured
		horizontal plane	19	11
		inclined plane	3	27

## Sheet: attack time
	EXP. N.	arena	time (min)
	1	1	2.01		leg:
	2	1	3.49		1=horizontal plane
	3	1	4.54		2=inclined plane
	4	1	4.32
	5	1	4.56
	6	1	4.32
	7	1	5.12
	8	1	5.21
	9	1	3.21
	10	1	3.53
	11	1	6.02
	12	1	5.37
	13	1	5.55
	14	1	6.34
	15	1	3.17
	16	1	8.02
	17	1	3.31
	18	1	4.12
	19	1	7.21
	20	1	1.03
	21	1	2.45
	22	1	4.18
	23	1	4.21
	24	1	7.56
	25	1	6.35
	26	1	7.04
	27	1	6.33
	28	1	4.31
	29	1	6.43
	30	1	8.11
	31	2	2
	32	2	2.11
	33	2	1.34
	34	2	2.33
	35	2	1.23
	36	2	2.04
	37	2	1.43
	38	2	2.03
	39	2	1.42
	40	2	1.56
	41	2	2.34
	42	2	2.07
	43	2	2.57
	44	2	3
	45	2	1
	46	2	1.04
	47	2	2.35
	48	2	1.14
	49	2	1.33
	50	2	1.04
	51	2	2.08
	52	2	3.12
	53	2	1.12
	54	2	1.07
	55	2	1.45
	56	2	2.32
	57	2	2.33
	58	2	2.02
	59	2	0.9
	60	2	1.29
